# Supplementary material for: Transcriptome Analysis Reveals the Induction of Apoptosis-Related Genes by a Monoclonal Antibody against a New Epitope of CD99 on T-Acute Lymphoblastic Leukemia
Source: Antibodies (Basel). 2024 May 17;13(2):42. doi: 10.3390/antib13020042 (PMC11130895; doi:10.3390/antib13020042)
Supplement: Supplementary file 1 [file antibodies-13-00042-s001.zip]

Archive with 1 entries (1 files):
- antibodies-2994813-supplementary materials.pdf
